# Supplementary material for: Pan-Cancer Prognostic Analysis of NMDAR Genes Discovered Therapeutic Implications of Neuronal–Cancer Crosstalk Mediator GRIN2A for Small Cell Lung Cancer
Source: Biomedicines. 2026 May 25;14(6):1196. doi: 10.3390/biomedicines14061196 (PMC13296946; doi:10.3390/biomedicines14061196)
Supplement: Supplementary file 1 [file biomedicines-14-01196-s001.zip]

Archive with 1 entries (1 files):
- biomedicines-4249722-supplementary.pdf
